# Supplementary material for: Effect of Tourmaline Addition on the Anti-Poisoning Performance of MnCeOx@TiO2 Catalyst for Low-Temperature Selective Catalytic Reduction of NOx
Source: Molecules. 2024 Aug 28;29(17):4079. doi: 10.3390/molecules29174079 (PMC11396665; doi:10.3390/molecules29174079)
Supplement: Supplementary file 1 [file molecules-29-04079-s001.zip]

Archive with 1 entries (1 files):
- molecules-3165658-supplementary.pdf
